# Supplementary material for: Interspecific differences and commonalities in maternity roosting by tree cavity-roosting bats over a maternity season in a timber production landscape
Source: PLoS One. 2018 Mar 15;13(3):e0194429. doi: 10.1371/journal.pone.0194429 (PMC5854391; doi:10.1371/journal.pone.0194429)
Supplement: S1 File — (XLSX) [file pone.0194429.s001.xlsx]

## Sheet: roost tree data
V. vult	N. gould	S. orion	ID	Female	Site 4 (ridge)	Site 5 (creek)	Site 6 (creek)	GPS WP	easting	northing	Vegetation community type/ isolated retained tree, riparian buffer, unlogged patch etc.	Canopy PFC (%)(within 20 radius)	Distance to nearest water body (GIS or walk if <100m)	Distance to nearest net logging area or retained buffer)	Roost tree an “isolated habitat tree” or in patch of other trees	Roost location (valley, slopes (upper/mid/lower), ridge top, flat ground)	Tree sp.	DBH	Tree height	Tree hollow abundance: 0= none; 1 = 1 ; 2 = 2; 3 = >2 (Threlfall et al. 2013)	Roost tree senescent class (Gibbons et al 2000)
		1	30	1			x	30-1	249773	6057913	on edge of riparian and logged	40	20	2	riparian	lower	usure which tree	unknown	unknown	0	unknown
	1		31	1			x	31-5	248361	6056464	riparian	60	5	73	riparian	upper	E. paniculata	0.76	22	1	5
1			94	1	x			94-1	248244	6059354	riparian	35	25	12	riparian	mid	Stringybark	0.56	9	2	5
1			96	1	x			96-1	247901	6058828	riparian	15	28	43	riparian	mid	C. macu.	0.82	28	3	2
		2	S. orion (2 x capture)	1			x	00-1	250449	6058678	riparian	20	3	9	riparian	lower	E. pilularis	1.09	23	3	4
	1		98	1			x	98-1	250057	6057558	riparian	15	29	35	riparian	lower	dead stag (stringybark)	0.26	7	3	7
1			90	1			x	90-1	249301	6057260	isolated tree	10	155	0	isolated	upper	C. macu.	0.76	15	3	4
1			38	1			x	38-1	249076	6057458	riparian	15	11	95	riparian	lower	large dead stag	1.06	24	3	6
1			37	1			x	37-1	251203	6058463	unlogged woodland (domin. By E. piper.)	10	268	455	unlogged e. pip woodland	flat	dead stag (E. piperita)	0.64	11	3	6
	1		98	1			x (in T5 valley)	98-3	249799	6057512	riparian	5	24	32	riparian	lower	dead Backhousia	0.39	7	3	7
	1		98	1			x (in T5 valley)	98-2	250028	6057552	riparian	15	21	34	riparian	lower	dead stag (euc)	0.47	8	3	7
	1		31	1			x	31-6	248641	6056229	riparian	35	68	8	riparian	mid	C. macu.	0.81	25	1	2
	1		31	1			x	31-7	248618	6056237	isolated tree	20	86	0	isolated	mid	E. pilularis	0.47	14	3	6
1			11	1	x			11-4	248262	6059767	riparian	10	1	244	riparian	lower	dead Euc stag	0.31	9	3	7
1			V. vult (9 & 10)	2	x			10-2	248298	6058949	riparian	15	35	20	riparian	lower	C. macu.	0.54	14	2	5
1			11	1	x			11-1	247973	6059225	riparian	20	12	10	riparian	mid	dead stringybark	0.28	10		6
1			11	1	x			11-2	248108	6059176	isolated tree	10	120	0	isolated	upper	C. macu.	0.57	11	1	5
1			11	1	x			11-3	248140	6059330	isolated tree	10	35	0	isolated	lower	dead stringybark	0.34	9		6
1			10	1	x			10-3	248216	6058818	riparian	8	5	55	riparian	lower	C. macu.	0.91	16	3	6
	1		95	1		x		95-1	250895	6058734	riparian	40	60	130	riparian	valley	dead Euc stag	0.52	19	3	6
		1	12	1		x		12-1	250293	6058049	riparian	15	35	20	riparian	valley	E. pilularis	1.7	40	3	2
		1	12	1		x		12-2	250196	6058081	isolated tree	8	131	0	isolated	mid	E. pilularis	1.12	24	3	3
		1	32	1		x		32-1	250351	6058170	riparian	20	1	28	riparian	valley	C. macu.	1.34	26	3	2
		1	32	1		x		32-2	249643	6057914	riparian	20	1	100	riparian	valley	E. pilularis	0.79	18	1	2
	1		31	1			x	31-2	248543	6056754	riparian	40	32	30	riparian	lower	Stringybark	0.47	16	3	5
		1	29	1			x	29-1	249980	6056671	riparian	10	35	1	riparian	lower	E. pilularis	0.86	19	1	2
1			2 & 4	2			x	02-1	250080	6058201	isolated tree	<5	200	0	isolated	mid	dead Euc stag	1.05	22	2	6
	1		31	1			x	31-3	248543	6056710	riparian	35	64	38	riparian	lower	Stringybark	0.42	17	1	3
	1		31	1			x	31-4	248595	6056744	riparian	25	34	22	riparian	mid	E. paniculata	0.49	21	2	2
	1		8	1			x	08-1	249736	6058390	riparian	20	51	10	riparian	lower	dead Euc stag	1.2	25	3	6
1			1	1			x	01-2	249794	6058294	riparian	15	8	100	riparian	lower	E. piperita	1.5	18	3	5
1			13	1			x	13-1	249911	6057939	isolated tree	5	133	0	isolated	upper	dead Euc stag	1.1	25	3	6
1			17 (used to be #1)	1			x	17-1	249699	6058294	riparian	20	2	55	riparian	lower	dead small stag	0.15	7	1	7
	1		31	1			x	31-1	248518	6056812	riparian	25	8	11	riparian	lower	C. macu.	0.47	16	1	2
	1		98	1			x (in T5 valley)	98-4	249761	6057485	riparian	10	23	29	riparian	lower	dead Euc stag	0.69	18	3	6
	1		98	1			x (in T5 valley)	98-5	249833	6057390	riparian	20	12	9	riparian	lower	unk. Euc	0.22	9	3	6
	1		98	1			x (in T5 valley)	98-6	250104	6057500	riparian	30	3	12	riparian	lower	dead Euc stag	0.29	9	3	7
1			94	1	x			94-2	248070	6059341	riparian	10	14	10	riparian	lower	E. saligna	0.91	23	1	2

## Sheet: maternity colony sizes
V. vult matenrity roost size		N. gouldi matenrity roost size		S. orion matenrity roost size
7		4		48
12		12
20		12
21		13
21		13
23		15
26		18
28		19
31		19
38
39
41
41
52
28.5714		13.8889		48
Column1		Column1
Mean	28.5714	Mean	13.8889
Standard Error	3.33762	Standard Error	1.56742
Median	27	Median	13
Mode	21	Mode	12
Standard Deviation	12.4882	Standard Deviation	4.70225
Sample Variance	155.956	Sample Variance	22.1111
Kurtosis	-0.451215	Kurtosis	1.58761
Skewness	0.11104	Skewness	-0.9955
Range	45	Range	15
Minimum	7	Minimum	4
Maximum	52	Maximum	19
Sum	400	Sum	125
Count	14	Count	9

## Sheet: local availabe trees
Centre roost tree	sp. Using roost	Distance to centre tree (m)	GPS WP	easting	northing	Vegetation community type/ isolated retained tree, riparian buffer, unlogged patch etc.	Canopy PFC (%)(within 20 radius)	Distance to nearest water body (GIS or walk if <100m)	Distance to nearest net logging area or retained buffer)	Roost tree an “isolated habitat tree” or in patch of other trees	DBH	Tree height	Tree hollow abundance: 0= none; 1 = 1 ; 2 = 2; 3 = >2 (Threlfall et al. 2013)	Roost tree senescent class (Gibbons et al 2000)
95-1	N. gouldi	11	57	250907	6058737	riparian	30	50	95	riparian	0.46	13	3	5
as above	as above	29	58	250899	6058705	riparian	30	75	110	riparian	0.97	12	3	5
as above	as above	13	59	250880	6058731	riparian	35	73	113	riparian	1.01	21	3	5
as above	as above	64	60	250894	6058791	riparian	30	62	102	riparian	1.84	19	3	5
17-1	V. vulturnus	40	53	249723	6058317	riparian	35	45	75	riparian	0.83	21	1	3
as above	as above	45	54 (same as WP 47)	249736	6058266	riparian	35	8	140	riparian	0.75	12	1	4
as above	as above	150	27-1	249703	6058139	riparian	10	115	1	riparian	1.15	21	2	3
as above	as above	38	56	249656	6058294	riparian	20	2	80	riparian	0.37	9	1	5
08-1	N. gouldi	38	49	249760	6058420	riparian	15	21	15	riparian	1.07	23	1	3
as above	as above	13	50	249749	6058382	riparian	15	41	10	riparian	1.02	22	2	3
as above	as above	11	51	249730	6058379	riparian	25	59	8	riparian	0.84	21	2	3
as above	as above	32	52	249713	6058415	riparian	30	66	25	riparian	0.29	8	3	7
01-2	V. vulturnus	63	45	249839	6058339	riparian	25	13	26	riparian	0.94	17	3	3
as above	as above	35	46	249814	6058268	riparian	30	10	80	riparian	1.62	31	3	2
as above	as above	66	47	249736	6058266	riparian	35	8	140	riparian	0.75	12	1	4
as above	as above	35	48	249759	6058306	riparian	20	38	70	riparian	0.23	12	1	5
38-1	V. vulturnus	17	41	249084	6057464	riparian	25	9	90	riparian	0.82	24	1	6
as above	as above	98	42	249060	6057364	riparian	30	49	30	riparian	0.74	23	2	2
as above	as above	153	43	248980	6057339	riparian	40	25	75	riparian	1.46	30	1	2
as above	as above	20	44	249073	6057477	riparian	5	2	110	riparian	0.37	9	1	4
31-6	N. gouldi	137	77	248772	6056256	riparian	15	49	15	riparian	0.4	8	2	7
as above	as above	73	78	248674	6056164	riparian	10	31	78	riparian	1.11	28	1	2
as above	as above	46	79	248630	6056184	riparian	5	55	108	riparian	0.43	10	1	7
as above	as above	202	80	248546	6056402	isolated retained tree	10	115	0	isolated habitat tree	1.35	15	1	5
31-5	N. gouldi	14	73	248374	6056460	riparian	35	5	73	riparian	1.03	24	3	3
as above	as above	32	74	248354	6056429	riparian	15	30	93	riparian	0.59	17	2	2
as above	as above	87	75	248284	6056429	riparian	10	40	83	riparian	0.89	19	2	3
as above	as above	81	76	248347	6056546	riparian	30	4	68	riparian	0.56	22	1	2
31-1	N. gouldi	15	69	248528	6056826	riparian	20	13	6	riparian	1.14	24	3	3
as above	as above	30	70 (same as 68)	248529	6056784	riparian	15	5	55	riparian	0.21	6	3	7
as above	as above	49	71	248483	6056775	riparian	20	26	24	riparian	0.52	20	1	2
as above	as above	20	72	248507	60568	34	25	4	12	riparian	0.47	8	3	7
31-2	N. gouldi	16	65	248550	6056769	riparian	30	23	35	riparian	0.68	17	1	2
as above	as above	24	66	248551	6056734	riparian	20	47	45	riparian	0.74	21	1	2
as above	as above	14	67	248528	6056751	riparian	30	6	40	riparian	0.49	13	3	6
as above	as above	34	68	248529	6056784	riparian	15	5	55	riparian	0.21	6	3	7
31-4	N. gouldi	46	61	248645	6056750	riparian	35	5	22	riparian	1.03	26	3	2
as above	as above	33	62	248616	6056716	riparian	15	85	3	riparian	0.58	18	1	2
as above	as above	78	63	248555	6056675	isolated retained tree	15	104	0	isolated habitat tree	0.94	20	2	3
as above	as above	49	64	248594	6056794	riparian	30	26	43	riparian	0.86	24	2	3
90-1	V. vulturnus	77	37	249312	6057336	riparian	25	10	16	riparian	0.82	18	3	4
as above	as above	100	38	249382	6057201	riparian	25	7	18	riparian	0.27	7	1	6
as above	as above	95	39	249255	6057182	isolated retained tree	20	155	0	isolated habitat tree	0.88	16	3	4
as above	as above	79	40	249226	6057230	riparian	25	27	34	riparian	1.18	19	2	4
98-5	N. gouldi	62	33	249862	6057446	riparian	25	55	2	riparian	1.15	23	3	3
as above	as above	16	34	249845	6057381	riparian	10	18	3	riparian	0.27	7	1	7
as above	as above	194	35	249709	6057245	riparian	25	2	10	riparian	0.48	19	1	2
as above	as above	24	36	249811	6057402	riparian	30	9	16	riparian	1.04	23	1	2
98-4	N. gouldi	8	29	249769	6057493	riparian	25	75	10	riparian	0.31	13	2	3
as above	as above	38	30	249781	6057446	riparian	<5	9	59	riparian	0.44	14	2	2
as above	as above	27	31	249737	6057471	riparian	30	33	1	riparian	0.71	21	1	2
as above	as above	150	32	249625	6057548	isolated retained tree	10	15	0	isolated habitat tree	0.69	17	2	2
98-3	N. gouldi	19	25	249820	6057514	riparian	<5	22	32	riparian	0.26	10	1	2
as above	as above	11	26	249807	6057499	riparian	26	12	32	riparian	0.34	13	1	2
as above	as above	34	27	249775	6057495	riparian	20	32	29	riparian	0.94	25	1	2
as above	as above	33	28	249776	6057538	riparian	25	67	10	riparian	0.62	22	1	2
98-6	N. gouldi	25	21	250085	6057519	riparian	30	9	14	riparian	0.28	8	1	7
as above	as above	23	22	250117	605757	riparian	30	12	9	riparian	0.99	26	2	2
as above	as above	124	23	250186	6057408	isolated retained tree	5	115	0	isolated habitat tree	1.12	19	3	2
as above	as above	103	24	250033	6057422	isolated retained tree	5	96	0	isolated habitat tree	0.92	26	1	2
98-2	N. gouldi	11	17 (same as 16)	250043	6057547	riparian	15	14	21	riparian	0.4	12	3	6
as above	as above	36	18	250056	6057533	riparian	20	43	2	riparian	0.54	10	2	6
as above	as above	35	19	249998	6057534	riparian	20	31	17	riparian	0.85	25	1	2
as above	as above	15	20	250016	6057558	riparian	20	16	46	riparian	0.27	10	1	2
98-1	N. gouldi	13	13	250059	6057571	riparian	15	11	48	riparian	0.89	24	1	2
as above	as above	10	14	250059	6057548	riparian	10	39	8	riparian	1.73	27	1	2
as above	as above	22	15	250049	6057539	riparian	10	43	7	riparian	0.38	8	2	7
as above	as above	9	16	250043	6057547	riparian	15	14	21	riparian	0.4	12	3	6
13-1	V. vulturnus	21	12	249915	6057962	isolated retained tree	10	123	0	isolated habitat tree	0.9	22	1	5
as above	as above	34	9	249911	6057939	isolated retained tree	5	138	0	isolated habitat tree	0.89	18	3	2
as above	as above	35	10	249879	6057930	isolated retained tree	20	118	0	isolated habitat tree	1.5	31	3	2
as above	as above	85	11	249868	6058007	riparian	35	80	12	riparian	0.59	19	1	2
02-1	V. vulturnus	32	6	250072	6058238	isolated retained tree	5	31	0	isolated habitat tree	1.65	26	1	4
as above	as above	8	5	250079	6058208	isolated retained tree	<5	200	0	isolated habitat tree	1.35	32	3	2
as above	as above	41	7	250049	6058228	isolated retained tree	5	17	0	isolated habitat tree	1.83	15	1	5
as above	as above	102	8	250050	6058102	isolated retained tree	5	215	0	isolated habitat tree	1.47	22	3	4
21-4	male S. orion	6	1	250542	6058317	riparian	15	25	55	riparian	0.91	23	3	3
as above	as above	40	2	250579	6058333	riparian	15	3	95	riparian	1.27	18	3	5
as above	as above	42	3	250576	6058297	riparian	10	4	97	riparian	0.38	7	3	7
as above	as above	8	4	250545	6058304	riparian	13	25	11	riparian	0.82	12	1	5
11-4	V. vulturnus	9	93	248270	6059773	riparian	15	1	235	riparian	0.23	8	3	7
as above	as above	25	94	248254	6059739	riparian	30	22	264	riparian	0.8	22	1	3
as above	as above	26	95	248237	6059759	riparian	25	12	259	riparian	1.02	25	3	4
as above	as above	33	96	248242	6059799	riparian	15	32	262	riparian	0.35	12	1	4
94-1	V. vulturnus	88	97	248329	6059377	riparian	35	10	35	riparian	0.94	27	2	3
as above	as above	41	98	248248	6059312	riparian	35	6	10	riparian	0.42	11	1	5
as above	as above	93	99	248166	6059302	riparian	20	1	7	riparian	0.98	25	1	3
as above	as above	28	100	248218	6059363	riparian	30	8	36	riparian	0.93	18	2	3
96-1	V. vulturnus	19	89	247914	6058835	riparian	10	12	53	riparian	0.38	12	2	5
as above	as above	18	90	247915	6058821	riparian	10	15	58	riparian	0.31	12	3	3
as above	as above	54	91	247878	6058780	riparian	15	73	10	riparian	0.27	9	2	5
as above	as above	12	92	247894	6058842	riparian	30	19	33	riparian	1.45	28	3	2
10-3	V. vulturnus	53	85	248272	6058846	riparian	15	20	35	riparian	0.62	19	3	5
as above	as above	41	86	248252	6058791	riparian	15	37	22	riparian	0.65	21	2	4
as above	as above	67	87	248148	6058810	riparian	15	5	105	riparian	0.72	13	3	6
as above	as above	34	88	248192	6058841	riparian	20	7	85	riparian	1.24	18	3	3
10-2	V. vulturnus	13	81	248297	6058962	riparian	20	43	10	riparian	1.27	28	2	3
as above	as above	4	82	248293	6058943	riparian	20	35	24	riparian	0.35	9	1	3
as above	as above	42	83	248265	6058930	riparian	20	37	42	riparian	0.21	6.5	1	7
as above	as above	56	84	248260	6059000	isolated retained tree	15	85	0	isolated habitat tree	1.29	22	2	4
37-1	V. vulturnus	25	81	251229	6058477	unlogged patch of Stringybark and E. piperita	25	245	423	unlogged patch	0.89	13	2	5
as above	as above	30	82	251197	6058438	unlogged patch of Stringybark and E. piperita	30	257	466	unlogged patch	0.69	11	1	5
as above	as above	48	83	251176	6058432	unlogged patch of Stringybark and E. piperita	25	278	447	unlogged patch	0.52	12	1	4
as above	as above	15	84	251194	6058480	unlogged patch of Stringybark and E. piperita	20	273	435	unlogged patch	0.76	12	3	4
94-2	V. vulturnus	32	109	248085	6059370	riparian	20	22	46	riparian	1.76	29	3	5
as above	as above	28	110	248088	6059327	riparian	15	2	65	riparian	1.03	19	2	5
as above	as above	34	111	248036	6059321	riparian	35	9	52	riparian	0.66	21	1	3
as above	as above	26	112	248044	6059349	riparian	20	21	15	riparian	1.15	22	3	5
11-1	V. vulturnus	38	105	247995	6059257	riparian	35	7	52	riparian	0.78	18	3	3
as above	as above	41	106	247983	6059183	riparian	15	2	12	riparian	0.22	7	2	7
as above	as above	55	107	247913	6059221	riparian	20	12	26	riparian	0.94	16	3	5
as above	as above	33	108	247966	6059259	riparian	30	19	54	riparian	1.43	24	3	5
11-2	V. vulturnus	58	101	248157	6059207	isolated retained tree	15	24	0	isolated habitat tree	0.43	13	1	1
as above	as above	101	102	248187	6059116	isolated retained tree	15	120	0	isolated habitat tree	1.32	27	3	2
as above	as above	92	103	248085	6059085	isolated retained tree	15	125	0	isolated habitat tree	1.36	17	2	3
as above	as above	114	104	248007	6059240	riparian	35	14	29	riparian	0.88	16	3	4
11-3	V. vulturnus	21	113	248164	6059332	riparian	15	45	5	riparian	0.42	10	2	6
as above	as above	49	114	248156	6059284	riparian	15	11	15	riparian	0.56	19	2	3
as above	as above	22	115	248121	6059320	riparian	15	2	41	riparian	0.56	10	2	6
as above	as above	5	116	248143	6059335	riparian	20	20	18	riparian	0.29	5	1	7

## Sheet: landscape tree data
Forest Zone	Replicate #	Tree sp.	Tree alive	Tree dead	Distance to centre (m)	DBH (m)	HBT (Y/N)
Mature Forest	1
1	0 m (north)	C. maculata	1		5	1.45	1
	0 m (east)	C. maculata	1		1.5	1	1
	0 m south)	C. maculata	1		5	1.1	1
	0 m (west)	E. pilularis	1		5	0.95	1
2	20 m (north)	C. maculata	1		3	0.19
	20 m (east)	C. maculata	1		11	1.35	1
	20 m south)	C. maculata	1		4	0.8	1
	20 m (west)	C. maculata	1		12	0.65
3	40 m (north)	E. pilularis	1		2	0.6	1
	40 m (east)	E. pilularis	1		11	1.05
	40 m south)	E. pilularis	1		5	0.9	1
	40 m (west)	C. maculata	1		9	0.35
4	60 m (north)	E. pilularis	1		1	1.4
	60 m (east)	C. maculata	1		8	0.15
	60 m south)	C. maculata	1		8	0.45
	60 m (west)	C. maculata	1		7	0.25
5	80 m (north)	E. pilularis	1		4	0.95	1
	80 m (east)	C. maculata	1		5	0.75	1
	80 m south)	C. maculata	1		5	0.5
	80 m (west)	C. maculata	1		4	0.85	1
6	100 m (north)	C. maculata	1		1	0.35
	100 m (east)	C. maculata	1		4	1.05	1
	100 m south)	C. maculata	1		5	0.95	1
	100 m (west)	C. maculata	1		7	0.35
7	120 m (north)	C. maculata	1		4	0.4
	120 m (east)	E. pilularis	1		6	1.5	1
	120 m south)	C. maculata	1		8	1.25	1
	120 m (west)	C. maculata	1		2	0.2
8	140 m (north)	C. maculata	1		8	1.25	1
	140 m (east)	E. pilularis	1		7	0.55
	140 m south)	C. maculata	1		5	0.75	1
	140 m (west)	C. maculata	1		8	0.4
9	160 m (north)	C. maculata	1		4	1.65	1
	160 m (east)	C. maculata	1		4	0.4
	160 m south)	E. pilularis	1		9	0.55
	160 m (west)	E. botryoides	1		5	1.15	1
10	180 m (north)	E. pilularis	1		8	0.9
	180 m (east)	E. botryoides	1		5	0.85
	180 m south)	E. pilularis	1		5	1.45	1
	180 m (west)	E. pilularis	1		7	0.5	1
11	200 m (north)	C. maculata	1		5	0.3
	200 m (east)	E. pilularis	1		8	0.65
	200 m south)	C. maculata	1		6	1.15	1
	200 m (west)	C. maculata	1		5	0.8
totals			44	0			22
Mature Forest	2
1	0 m (north)	E. robusta	1		2	0.35
	0 m (east)	C. maculata	1		3	1.85	1
	0 m south)	E. pilularis	1		4	1.05	1
	0 m (west)	E. robusta	1		7	0.3
2	20 m (north)	E. longifolia	1		4	1.15	1
	20 m (east)	E. pilularis	1		8	0.7
	20 m south)	C. maculata	1		4	0.15
	20 m (west)	C. maculata	1		7	0.5
3	40 m (north)	Dead euc.		1	7	0.3	1
	40 m (east)		1		8	0.95
	40 m south)		1		2	0.5
	40 m (west)		1		4	0.6
4	60 m (north)	C. maculata	1		2	0.2
	60 m (east)	Dead euc.		1	2	0.75	1
	60 m south)	E. pilularis	1		4	0.7	1
	60 m (west)	C. maculata	1		7	0.3
5	80 m (north)	E. pilularis	1		3	2.02	1
	80 m (east)	C. maculata	1		6	0.73
	80 m south)	Stringybark	1		4	0.13
	80 m (west)	C. maculata	1		5	0.43
6	100 m (north)	Alloc. torulosa	1		5	0.34
	100 m (east)	E. pilularis	1		6	1.43	1
	100 m south)	C. maculata	1		4	0.36
	100 m (west)	Alloc. torulosa	1		4	0.18
7	120 m (north)	C. maculata	1		2	0.59
	120 m (east)	E. pilularis	1		7	0.97	1
	120 m south)	E. pilularis	1		3	0.21
	120 m (west)	Alloc. torulosa	1		5	0.2
8	140 m (north)	E. pilularis	1		6	0.78	1
	140 m (east)	C. maculata	1		7	1.15	1
	140 m south)	Dead euc.		1	1	0.2
	140 m (west)	Alloc. torulosa	1		5	0.18
9	160 m (north)	C. gummifera	1		6	1.01	1
	160 m (east)	Stringybark	1		1	0.45
	160 m south)	Stringybark	1		5	0.48
	160 m (west)	C. maculata	1		6	0.53	1
10	180 m (north)	C. maculata	1		5	0.28
	180 m (east)	C. gummifera	1		5	1.25	1
	180 m south)	E. pilularis	1		6	1.03
	180 m (west)	Dead euc.		1	3	0.41	1
11	200 m (north)	C. maculata	1		8	0.48
	200 m (east)	C. maculata	1		6	0.76	1
	200 m south)	Stringybark	1		4	0.16
	200 m (west)	Dead euc.		1	8	0.2	1
totals			39	5			17
Mature Forest	3
1	0 m (north)	Acacia sp.	1		5	0.12
	0 m (east)	E. pilularis	1		2	0.23
	0 m south)	C. maculata	1		4	0.21
	0 m (west)	C. maculata	1		7	1.65	1
2	20 m (north)	Stringybark			4	0.62
	20 m (east)	C. maculata			3	0.71
	20 m (south)	C. maculata			6	0.92	1
	20 m (west)	Acacia sp.			5	0.15
3	40 m (north)	C. maculata	1		6	1.13	1
	40 m (east)	E. pilularis	1		9	0.65
	40 m south)	C. maculata	1		6	0.67
	40 m (west)	E. pilularis	1		6	1.93	1
4	60 m (north)	Stringybark	1		5	0.32
	60 m (east)	Acacia sp.	1		7	0.28
	60 m south)	C. maculata	1		5	1	1
	60 m (west)	Acacia sp.	1		2	0.29
5	80 m (north)	C. maculata	1		2	0.35
	80 m (east)	E. pilularis	1		8	0.73
	80 m south)	C. maculata	1		3	0.11
	80 m (west)	Stringybark	1		5	0.53	1
6	100 m (north)	C. maculata	1		7	0.29
	100 m (east)	Acacia sp.	1		7	0.21
	100 m south)	C. maculata	1		2	0.18
	100 m (west)	C. maculata	1		3	0.68
7	120 m (north)	E. pilularis	1		4	1.02	1
	120 m (east)	C. maculata	1		10	0.76
	120 m south)	E. pilularis	1		8	1.56	1
	120 m (west)	C. maculata	1		6	0.94	1
8	140 m (north)	Acacia sp.	1		2	0.18
	140 m (east)	C. maculata	1		7	0.68
	140 m south)	E. pilularis	1		3	1.59	1
	140 m (west)	C. maculata	1		8	0.65
9	160 m (north)	Dead euc.		1	6	0.49	1
	160 m (east)	Dead euc.		1	3	0.31
	160 m south)	C. maculata	1		5	0.42
	160 m (west)	C. maculata	1		7	0.39
10	180 m (north)	C. maculata	1		8	0.45
	180 m (east)	E. pilularis	1		11	0.79	1
	180 m south)	C. maculata	1		2	0.57	1
	180 m (west)	Stringybark	1		5	0.71
11	200 m (north)	C. maculata	1		6	1.25	1
	200 m (east)	E. pilularis	1		8	0.56
	200 m south)	Livingstone Palm	1		8	0.28
	200 m (west)	C. maculata	1		3	1.12	1
totals			38	2			15
Mature Forest	4
1	0 m (north)	C. maculata	1		6	1.02	1
	0 m (east)	C. maculata	1		8	0.96
	0 m south)	C. maculata	1		10	0.56
	0 m (west)	C. maculata	1		4	0.26
2	20 m (north)	C. maculata	1		3	0.86	1
	20 m (east)	C. maculata	1		9	0.34
	20 m (south)	C. maculata	1		7	0.89	1
	20 m (west)	C. maculata	1		8	1.26	1
3	40 m (north)	E. paniculata	1		5	0.36
	40 m (east)	C. maculata	1		8	1.52	1
	40 m south)	C. maculata	1		3	0.63	1
	40 m (west)	E. paniculata	1		5	0.39
4	60 m (north)	C. maculata	1		6	0.43
	60 m (east)	E. paniculata	1		7	0.62
	60 m south)	E. paniculata	1		5	0.52
	60 m (west)	C. maculata	1		4	1.59	1
5	80 m (north)	E. longifolia	1		6	0.29
	80 m (east)	C. maculata	1		4	0.26
	80 m south)	C. maculata	1		2	0.98	1
	80 m (west)	C. maculata	1		6	0.86	1
6	100 m (north)	C. maculata	1		4	1.38	1
	100 m (east)	C. maculata	1		9	0.86
	100 m south)	C. maculata	1		9	0.42
	100 m (west)	C. maculata	1		11	0.91
7	120 m (north)	E. paniculata	1		6	0.36
	120 m (east)	E. paniculata	1		2	0.29	1
	120 m south)	E. paniculata	1		5	0.69	1
	120 m (west)	C. maculata	1		12	0.61
8	140 m (north)	C. maculata	1		2	1.03	1
	140 m (east)	C. maculata	1		4	1.44	1
	140 m south)	C. maculata	1		8	0.46
	140 m (west)	C. maculata	1		5	0.18
9	160 m (north)	E. paniculata	1		6	0.52
	160 m (east)	Dead euc	1		10	0.77	1
	160 m south)	C. maculata	1		4	0.29
	160 m (west)	C. maculata	1		2	1.21	1
10	180 m (north)	E. paniculata	1		4	0.31
	180 m (east)	E. paniculata	1		6	0.22
	180 m south)	C. maculata	1		5	0.79	1
	180 m (west)	C. maculata	1		5	0.59
11	200 m (north)	C. maculata	1		2	0.31
	200 m (east)	C. maculata	1		1	0.36
	200 m south)	Stringybark	1		6	0.35
	200 m (west)	C. maculata	1		4	0.12
totals			44	0			17
Net Logged	1
1	0 m (north)	C. maculata	1		6	0.15
	0 m (east)	Stringybark	1		9	0.13
	0 m south)	Stringybark	1		8	0.2
	0 m (west)	Stringybark	1		9	0.38
2	20 m (north)	Stringybark	1		5	0.21
	20 m (east)	E. pilularis	1		3	0.32
	20 m (south)	C. maculata	1		9	0.28
	20 m (west)	Stringybark	1		8	0.34
3	40 m (north)	C. maculata	1		4	0.32
	40 m (east)	C. maculata	1		7	0.36
	40 m (south)	E. pilularis	1		13	0.41
	40 m (west)	C. maculata	1		6	0.42
4	60 m (north)	C. maculata	1		5	0.34
	60 m (east)	C. maculata	1		9	0.36
	60 m (south)	Dead euc.		1	7	0.22
	60 m (west)	C. maculata	1		2	0.18
5	80 m (north)	C. maculata	1		8	0.43
	80 m (east)	E. pilularis	1		9	0.38	1
	80 m south)	E. pilularis	1		10	0.36
	80 m (west)	C. maculata	1		5	0.43
6	100 m (north)	unk euc	1		6	0.41
	100 m (east)	C. maculata	1		13	0.16
	100 m (south)	E. pilularis	1		14	0.42
	100 m (west)	C. maculata	1		7	0.18
7	120 m (north)	C. maculata	1		4	0.28
	120 m (east)	E. pilularis	1		12	0.44
	120 m (south)	C. maculata	1		8	0.15
	120 m (west)	C. maculata	1		7	0.2
8	140 m (north)	unk euc	1		8	0.47
	140 m (east)	C. maculata	1		10	0.32
	140 m south)	unk euc	1		7	0.31
	140 m (west)	C. maculata	1		9	0.37
9	160 m (north)	C. maculata	1		10	0.31
	160 m (east)	C. maculata	1		9	0.33
	160 m (south)	C. maculata	1		15	0.23
	160 m (west)	C. maculata	1		12	0.41
10	180 m (north)	E. paniculata	1		8	0.39
	180 m (east)	C. maculata	1		10	0.3
	180 m (south)	C. maculata	1		16	0.45
	180 m (west)	C. maculata	1		8	0.22
11	200 m (north)	C. maculata	1		9	0.23
	200 m (east)	C. maculata	1		11	0.27
	200 m (south)	E. pilularis	1		12	0.38
	200 m (west)	C. maculata	1		13	0.39
totals			43	1			1
Net Logged	2
1	0 m (north)	E. paniculata	1		9	0.22
	0 m (east)	Stringybark	1		6	0.37
	0 m (south)	C. maculata	1		5	0.26
	0 m (west)	E. paniculata	1		13	0.39
2	20 m (north)	C. maculata	1		29	0.35
	20 m (east)	E. pilularis	1		32	0.29
	20 m (south)	E. paniculata	1		7	0.28
	20 m (west)	E. paniculata	1		15	0.39
3	40 m (north)	C. maculata	1		24	0.28
	40 m (east)	E. paniculata	1		9	0.37
	40 m (south)	E. paniculata	1		4	0.49
	40 m (west)	E. paniculata	1		12	0.22
4	60 m (north)	C. maculata	1		6	0.24
	60 m (east)	E. pilularis	1		4	0.5
	60 m (south)	Stringybark	1		9	0.26
	60 m (west)	E. paniculata	1		23	0.38
5	80 m (north)	E. paniculata	1		6	0.26
	80 m (east)	C. maculata	1		3	0.12
	80 m (south)	Stringybark	1		15	0.24
	80 m (west)	E. pilularis	1		6	0.34
6	100 m (north)	E. paniculata	1		22	0.3
	100 m (east)	Stringybark	1		13	0.24
	100 m (south)	C. maculata	1		3	0.25
	100 m (west)	C. maculata	1		6	0.29
7	120 m (north)	E. paniculata	1		5	0.19
	120 m (east)	C. maculata	1		8	0.22
	120 m (south)	E. pilularis	1		3	0.31
	120 m (west)	C. maculata	1		9	0.3
8	140 m (north)	C. maculata	1		6	0.28
	140 m (east)	C. maculata	1		6	0.23
	140 m south)	C. maculata	1		5	0.44
	140 m (west)	E. paniculata	1		11	0.33
9	160 m (north)	C. maculata	1		2	0.42
	160 m (east)	C. maculata	1		14	0.22
	160 m (south)	C. maculata	1		6	0.26
	160 m (west)	C. maculata	1		4	0.39
10	180 m (north)	E. paniculata	1		7	1.05	1
	180 m (east)	C. maculata	1		8	0.16
	180 m (south)	C. maculata	1		6	0.51
	180 m (west)	E. pilularis	1		11	0.32
11	200 m (north)	C. maculata	1		7	0.22
	200 m (east)	E. paniculata	1		9	0.18
	200 m (south)	C. maculata	1		9	0.32
	200 m (west)	C. maculata	1		12	0.47
totals			44	0			1
Net Logged	3
	0 m (north)	C. maculata	1		13	0.42
	0 m (east)	E. paniculata	1		25	0.35
	0 m south)	E. paniculata	1		2	0.32
	0 m (west)	E. paniculata	1		8	0.38
	20 m (north)	C. maculata	1		5	0.44
	20 m (east)	E. paniculata	1		14	0.38
	20 m (south)	C. maculata	1		11	0.38
	20 m (west)	E. paniculata	1		8	0.22
	40 m (north)	E. paniculata	1		13	0.28
	40 m (east)	E. paniculata	1		7	0.13
	40 m (south)	E. pilularis	1		5	0.48
	40 m (west)	E. paniculata	1		8	0.22
	60 m (north)	Dead euc.		1	6	0.19
	60 m (east)	E. paniculata	1		9	0.43
	60 m (south)	E. paniculata	1		6	0.19
	60 m (west)	E. paniculata	1		4	0.26
	80 m (north)	C. maculata	1		5	0.32
	80 m (east)	C. maculata	1		17	0.18
	80 m (south)	E. paniculata	1		5	0.38
	80 m (west)	C. maculata	1		10	0.42
	100 m (north)	E. pilularis	1		15	0.34
	100 m (east)	C. maculata	1		17	0.25
	100 m (south)	C. maculata	1		9	0.39
	100 m (west)	E. paniculata	1		2	0.28
	120 m (north)	C. maculata	1		12	34
	120 m (east)	E. pilularis	1		13	39
	120 m (south)	E. paniculata	1		11	36
	120 m (west)	E. paniculata	1		6	12
	140 m (north)	Acacia sp.	1		7	0.29
	140 m (east)	C. maculata	1		6	0.38
	140 m south)	C. maculata	1		9	0.32
	140 m (west)	E. paniculata	1		9	0.27
	160 m (north)	C. maculata	1		6	0.34
	160 m (east)	E. paniculata	1		7	0.37
	160 m (south)	E. paniculata	1		16	0.32
	160 m (west)	C. maculata	1		9	0.39
	180 m (north)	E. pilularis	1		6	0.22
	180 m (east)	C. maculata	1		9	0.28
	180 m (south)	C. maculata	1		6	0.19
	180 m (west)	C. maculata	1		9	0.17
	200 m (north)	Stringybark	1		12	0.38
	200 m (east)	C. maculata	1		8	0.15
	200 m (south)	Stringybark	1		11	0.22
	200 m (west)	E. pilularis	1		17	0.28
totals			43	1			0
Net Logged	4
1	0 m (north)	E. paniculata	1		5	0.53
	0 m (east)	C. maculata	1		10	0.33
	0 m south)	C. maculata	1		7	0.19
	0 m (west)	C. maculata	1		14	0.31
2	20 m (north)	E. paniculata	1		8	0.21
	20 m (east)	E. paniculata	1		4	0.32
	20 m (south)	C. maculata	1		21	0.33
	20 m (west)	E. paniculata	1		18	0.53
3	40 m (north)	E. paniculata	1		5	0.15
	40 m (east)	E. paniculata	1		7	0.16
	40 m south)	Dead euc.		1	7	0.12
	40 m (west)	C. maculata	1		26	0.34
4	60 m (north)	C. maculata	1		42	0.26
	60 m (east)	C. maculata	1		10	0.51
	60 m (south)	C. maculata	1		5	0.34
	60 m (west)	C. maculata	1		16	0.29
5	80 m (north)	C. maculata	1		26	0.26
	80 m (east)	C. maculata	1		2	0.29
	80 m south)	C. maculata	1		7	0.22
	80 m (west)	E. paniculata	1		12	0.23
6	100 m (north)	Dead euc.		1	16	0.26
	100 m (east)	C. maculata	1		13	0.29
	100 m (south)	E. paniculata	1		11	0.23
	100 m (west)	E. paniculata	1		7	0.33
7	120 m (north)	Dead euc.		1	8	0.26
	120 m (east)	Dead euc.		1	10	0.26
	120 m (south)	E. paniculata	1		11	0.33
	120 m (west)	C. maculata	1		32	0.41
8	140 m (north)	Dead euc.		1	10	0.21
	140 m (east)	Dead euc.		1	10	0.26
	140 m south)	E. paniculata	1		8	0.23
	140 m (west)	C. maculata	1		6	0.39
9	160 m (north)	E. paniculata	1		21	0.95
	160 m (east)	Dead euc.		1	2	0.22
	160 m (south)	Dead euc.		1	7	0.21
	160 m (west)	E. paniculata	1		2	0.37
10	180 m (north)	C. maculata	1		21	0.35
	180 m (east)	E. paniculata	1		12	0.31
	180 m (south)	E. paniculata	1		18	0.37
	180 m (west)	C. maculata	1		9	0.28
11	200 m (north)	C. maculata	1		15	23
	200 m (east)	C. maculata	1		3	0.35
	200 m (south)	E. paniculata	1		14	0.31
	200 m (west)	E. paniculata	1		13	0.23
totals			36	8			0
Riparian	1
	0 m (north)	C. maculata	1		10	1.07	1
	0 m (east)	C. maculata	1		7	0.48
	0 m south)	C. maculata	1		9	0.98
	0 m (west)	E. pilularis	1		6	0.3
	20 m (north)	C. maculata	1		2	1.25	1
	20 m (east)	E. pilularis	1		6	0.5
	20 m (south)	Backhousia	1		10	0.31
	20 m (west)	Backhousia	1		4	0.15
	40 m (north)	C. maculata	1		6	1.05	2
	40 m (east)	Backhousia	1		5	12
	40 m (south)	E. saligna	1		5	53
	40 m (west)	Backhousia	1		4	11
	60 m (north)	E. saligna	1		6	0.63	1
	60 m (east)	Backhousia	1		2	0.12
	60 m (south)	E. saligna	1		4	0.62
	60 m (west)	Callicoma serratifolia	1		4	0.14
	80 m (north)	Acacia sp.	1		3	0.12
	80 m (east)	Backhousia	1		6	0.19
	80 m (south)	Backhousia	1		10	0.12
	80 m (west)	C. maculata	1		8	0.72
	100 m (north)	Backhousia	1		4	0.18
	100 m (east)	Ceratopetalum apetalum	1		7	0.42	1
	100 m (south)	C. maculata	1		12	0.63
	100 m (west)	C. maculata	1		10	0.58
	120 m (north)	Acacia sp.	1		2	0.12
	120 m (east)	Dead euc.		1	5	0.13	1
	120 m (south)	unk euc	1		4	0.23
	120 m (west)	Backhousia	1		5	0.12
	140 m (north)	E. pilularis	1		3	0.97
	140 m (east)	C. maculata	1		2	0.44
	140 m south)	C. maculata	1		4	0.92	1
	140 m (west)	unk euc	1		6	0.69
	160 m (north)	C. maculata	1		3	0.53	1
	160 m (east)	C. maculata	1		6	0.49
	160 m (south)	Dead euc.		1	5	0.15
	160 m (west)	Backhousia	1		6	0.2
	180 m (north)	C. maculata	1		2	0.78
	180 m (east)	C. maculata	1		4	2.65	1
	180 m (south)	C. maculata	1		7	0.58
	180 m (west)	E. pilularis	1		9	0.71
	200 m (north)	Backhousia	1		1	0.11
	200 m (east)	Backhousia	1		2	0.18
	200 m (south)	Backhousia	1		2	0.16
	200 m (west)	E. pilularis	1		5	0.51
totals			42	2			10
Riparian	2
	0 m (north)	B. myrtifolia	1		2	0.13
	0 m (east)	E. paniculata	1		4	0.47
	0 m south)	E. pilularis	1		9	1.03	1
	0 m (west)	B. myrtifolia	1		10	0.14
	20 m (north)	B. myrtifolia	1		8	0.21
	20 m (east)	B. myrtifolia	1		3	0.16
	20 m (south)	E. saligna	1		10	0.89	1
	20 m (west)	B. myrtifolia	1		6	0.15
	40 m (north)	B. myrtifolia	1		6	0.2
	40 m (east)	B. myrtifolia	1		5	0.15
	40 m (south)	B. myrtifolia	1		6	0.25
	40 m (west)	B. myrtifolia	1		5	0.36
	60 m (north)	E. paniculata	1		6	0.96	1
	60 m (east)	B. myrtifolia	1		5	0.21
	60 m (south)	B. myrtifolia	1		8	0.41	1
	60 m (west)	E. saligna	1		9	0.48	1
	80 m (north)	B. myrtifolia	1		3	0.27
	80 m (east)	E. saligna	1		10	1.24	1
	80 m (south)	E. paniculata	1		8	0.25
	80 m (west)	B. myrtifolia	1		8	0.18
	100 m (north)	B. myrtifolia	1		2	0.17
	100 m (east)	B. myrtifolia	1		9	0.28
	100 m (south)	E. paniculata	1		13	1.03	1
	100 m (west)	B. myrtifolia	1		3	0.12
	120 m (north)	B. myrtifolia	1		3	0.15
	120 m (east)	B. myrtifolia	1		1	0.13
	120 m (south)	E. paniculata	1		3	0.38
	120 m (west)	B. myrtifolia	1		4	0.12
	140 m (north)	B. myrtifolia	1		6	0.13
	140 m (east)	E. paniculata	1		8	0.96	1
	140 m south)	B. myrtifolia	1		8	0.2
	140 m (west)	E. paniculata	1		11	0.46
	160 m (north)	B. myrtifolia	1		3	0.18
	160 m (east)	B. myrtifolia	1		2	0.17	1
	160 m (south)	Dead euc.		1	4	1.15	1
	160 m (west)	E. pilularis	1		3	0.39
	180 m (north)	E. saligna	1		2	0.51
	180 m (east)	E. saligna	1		4	0.43
	180 m (south)	B. myrtifolia	1		7	0.17
	180 m (west)	E. paniculata	1		5	0.38
	200 m (north)	C. macculata	1		8	1.74	1
	200 m (east)	B. myrtifolia	1		4	0.21
	200 m (south)	B. myrtifolia	1		9	0.12
	200 m (west)	B. myrtifolia	1		3	0.15
totals			43	1			11
Riparian	3
	0 m (north)	E. pilularis	1		4	0.42
	0 m (east)	C. maculata	1		6	0.52
	0 m south)	E. paniculata	1		5	0.47
	0 m (west)	Acacia sp.	1		3	0.14
	20 m (north)	Dead acacia		1	7	0.16	1
	20 m (east)	E. pilularis	1		9	0.42
	20 m (south)	Dead acacia	1		6	0.2	1
	20 m (west)	B. myrtifolia	1		5	0.23
	40 m (north)	E. pilularis	1		4	0.68
	40 m (east)	B. myrtifolia	1		6	0.12
	40 m (south)	E. pilularis	1		10	0.45
	40 m (west)	Acacia sp.	1		7	0.17
	60 m (north)	E. saligna	1		9	0.51
	60 m (east)	E. pilularis	1		6	0.48
	60 m (south)	C. maculata	1		11	1.29	1
	60 m (west)	B. myrtifolia	1		3	0.17
	80 m (north)	B. myrtifolia	1		5	0.31	1
	80 m (east)	E. pilularis	1		7	0.12
	80 m (south)	B. myrtifolia	1		8	0.13
	80 m (west)	B. myrtifolia	1		3	0.21
	100 m (north)	B. myrtifolia	1		2	0.27
	100 m (east)	B. myrtifolia	1		4	0.22	1
	100 m (south)	B. myrtifolia	1		11	0.39	1
	100 m (west)	B. myrtifolia	1		8	0.21
	120 m (north)	B. myrtifolia	1		2	0.19
	120 m (east)	B. myrtifolia	1		2	0.22
	120 m (south)	B. myrtifolia	1		2	0.2	1
	120 m (west)	E. pilularis	1		5	0.31
	140 m (north)	B. myrtifolia	1		2	0.12
	140 m (east)	B. myrtifolia	1		3	0.18
	140 m south)	C. maculata	1		8	0.5
	140 m (west)	E. saligna	1		12	0.27
	160 m (north)	B. myrtifolia	1		1	0.4
	160 m (east)	Livingstona australis	1		4	0.37
	160 m (south)	B. myrtifolia	1		6	0.14
	160 m (west)	Dead stag		1	11	0.16
	180 m (north)	B. myrtifolia	1		2	0.19
	180 m (east)	B. myrtifolia	1		4	0.23
	180 m (south)	C. maculata	1		10	0.49	1
	180 m (west)	B. myrtifolia	1		6	0.2
	200 m (north)	B. myrtifolia	1		5	0.16
	200 m (east)	C. maculata	1		8	0.61
	200 m (south)	B. myrtifolia	1		6	0.21
	200 m (west)	B. myrtifolia	1		2	0.18
totals			42	2			8
Riparian	4
	0 m (north)	B. myrtifolia	1		3	0.19
	0 m (east)	E. paniculata	1		6	0.16
	0 m south)	E. paniculata	1		2	0.5
	0 m (west)	B. myrtifolia	1		2	0.12
	20 m (north)	E. paniculata	1		2	0.72	1
	20 m (east)	C. macculata	1		3	0.27
	20 m (south)	B. myrtifolia	1		6	0.22	1
	20 m (west)	C. macculata	1		4	0.52
	40 m (north)	B. myrtifolia	1		4	0.18
	40 m (east)	B. myrtifolia	1		3	0.36	1
	40 m (south)	B. myrtifolia	1		3	0.14
	40 m (west)	B. myrtifolia	1		4	0.13
	60 m (north)	B. myrtifolia	1		3	0.21
	60 m (east)	E. pilularis	1		12	0.68
	60 m (south)	B. myrtifolia	1		5	0.13
	60 m (west)	B. myrtifolia	1		6	0.21
	80 m (north)	B. myrtifolia	1		7	0.27	1
	80 m (east)	B. myrtifolia	1		4	0.26
	80 m (south)	B. myrtifolia	1		7	0.12
	80 m (west)	B. myrtifolia	1		3	0.15
	100 m (north)	B. myrtifolia	1		2	0.16
	100 m (east)	B. myrtifolia	1		5	0.12	1
	100 m (south)	B. myrtifolia	1		2	0.32
	100 m (west)	B. myrtifolia	1		2	0.14
	120 m (north)	B. myrtifolia	1		1	0.37
	120 m (east)	B. myrtifolia	1		2	0.22
	120 m (south)	B. myrtifolia	1		7	0.36	1
	120 m (west)	B. myrtifolia	1		7	0.4	1
	140 m (north)	B. myrtifolia	1		2	0.23
	140 m (east)	B. myrtifolia	1		4	0.11
	140 m south)	B. myrtifolia	1		7	0.32	1
	140 m (west)	B. myrtifolia	1		4	0.18
	160 m (north)	Dead Backhousia		1	5	0.36	1
	160 m (east)	B. myrtifolia	1		3	0.13
	160 m (south)	C. macculata	1		8	0.52
	160 m (west)	B. myrtifolia	1		7	0.22
	180 m (north)	B. myrtifolia	1		3	0.15
	180 m (east)	C. macculata	1		2	0.43
	180 m (south)	B. myrtifolia	1		4	0.12
	180 m (west)	B. myrtifolia	1		3	0.17
	200 m (north)	E. pilularis	1		3	0.44
	200 m (east)	B. myrtifolia	1		4	0.12
	200 m (south)	B. myrtifolia	1		2	0.22
	200 m (west)	B. myrtifolia	1		6	0.18
totals			43	1			9
