# Supplementary material for: Interspecific differences and commonalities in maternity roosting by tree cavity-roosting bats over a maternity season in a timber production landscape
Source: PLoS One. 2018 Mar 15;13(3):e0194429. doi: 10.1371/journal.pone.0194429 (PMC5854391; doi:10.1371/journal.pone.0194429)
Supplement: S2 File — (XLSX) [file pone.0194429.s002.xlsx]

## Sheet: 1.5km calcs
GPSWP	Area of harvested forest <10 years	Area of harvested forest >=10 years	Area of forest excluded from harvest	Area of National park	Private Property	Area of State Forest with no information on harvest or exclusion	Old Growth		extra graphic area		total sq m
Trap 4	2.49281e+06	3.04154e+06	1.22748e+06	0	0	179312	0				6.94115e+06
Trap 5	2.73061e+06	1.74393e+06	1.05299e+06	965097	160960	83492.1	0		98678.1		6.73707e+06
Trap 6	3.66691e+06	2.03206e+06	1.13547e+06	0	0	59710.5	0				6.89415e+06
GPSWP	Area of harvested forest <10 years	Area of harvested forest >=10 years	Area of forest excluded from harvest	Area of National park	Area of State Forest with no information on harvest or exclusion	Old Growth			total sq m
Trap 4	2.49281e+06	3.04154e+06	1.22748e+06	0	179312	0			6.94115e+06
percentages	35.9136	43.819	17.6841	0	2.58331	0	0	Sum:	100
Trap site	Total area of harvested forest	Area of harvested forest <10 years	Area of harvested forest >=10 years	Forest area excluded from harvest (all riparian buffers)	Area of National park	Old Growth	Area of State Forest with no information on harvest or exclusion
Trap 4 area within 1.5 km radius including National Park area	79.7326	35.9136	43.819	17.6841	0	0	2.58331
Trap 4 area within 1.5 km of State Forest land only	as above	as above	as above	as above	as above	as above	as above
GPSWP	Area of harvested forest <10 years	Area of harvested forest >=10 years	Area of forest excluded from harvest	Area of National park	Area of State Forest with no information on harvest or exclusion	Old Growth			total sq m	total sq m SF only
Trap 5	2.73061e+06	1.74393e+06	1.05299e+06	965097	83492.1	0			6.57611e+06	5.61101e+06
percentages total sq	41.5232	26.5191	16.0123	14.6758	1.26963	0	0	sum	100
percentages SF only sq	48.6652	31.0804	18.7664	n/a	1.488	0	0	sum	100
Trap site	Total area of harvested forest	Area of harvested forest <10 years	Area of harvested forest >=10 years	Forest area excluded from harvest (all riparian buffers)	Area of National park	Old Growth	Area of State Forest with no information on harvest or exclusion
Trap 5 (%)	68.0423	41.5232	26.5191	16.0123	14.6758	0	1.26963
Trap 5 area within 1.5 km of State Forest land only	79.7456	48.6652	31.0804	18.7664	n/a	0	1.488
GPSWP	Area of harvested forest <10 years	Area of harvested forest >=10 years	Area of forest excluded from harvest	Area of National park	Area of State Forest with no information on harvest or exclusion	Old Growth			total sq m
Trap 6	3.66691e+06	2.03206e+06	1.13547e+06	0	59710.5	0			6.89415e+06
percentages	53.1887	29.4752	16.47	0	0.866103	0	0	sum	100
Trap site	Total area of harvested forest	Area of harvested forest <10 years	Area of harvested forest >=10 years	Forest area excluded from harvest (all riparian buffers)	Area of National park	Old Growth	Area of State Forest with no information on harvest or exclusion
Trap 6 (%)	82.6639	53.1887	29.4752	16.47	0	0	0.866103
Trap 6 area within 1.5 km of State Forest land only	as above	as above	as above	as above	as above	as above	as above

## Sheet: 3 km calcs
	Area of harvested forest <10 years	Area of harvested forest >=10 years	Area of forest excluded from harvest	Area of National park	Private Property	Area of State Forest with no information on harvest or exclusion	Old Growth		total sq m
GPSWP	SumOfarea_harvest3km		SumOfarea_3km_exclusion	SumOfarea_NP_3k	SumOfarea_PP_3k	SumOfno_info_area_3km_m2	SumOfarea_oldgr		sum across
Trap 4	9.13425e+06	9.30239e+06	4.46575e+06	0	3.63164e+06	1.26141e+06	31866.9		2.78273e+07
Trap 5	7.96891e+06	5.24565e+06	3.16156e+06	7.2525e+06	3.18099e+06	589275	0		2.73989e+07
Trap 6	1.01596e+07	6.56839e+06	3.95816e+06	3.93249e+06	2.10798e+06	767795	23149.7		2.75175e+07
GPSWP	Area of harvested forest <10 years	Area of harvested forest >=10 years	Area of forest excluded from harvest	Area of National park	Old Growth	total sq m	total sq m SF only
Trap 4	9.13425e+06	9.30239e+06	4.46575e+06	0	31866.9	2.29343e+07	2.29343e+07
percentages total sq	39.828	40.5611	19.4719	0	0.138949	100
percentages SF only sq	39.828	40.5611	19.4719	n/a	0.138949	100
Trap site	Total area of harvested forest	Area of harvested forest <10 years	Area of harvested forest >=10 years	Forest area excluded from harvest (all riparian buffers)	Area of National park	Old Growth
Trap 4 area within 1.5 km radius including National Park area	80.3891	39.828	40.5611	19.4719	0	0.138949
Trap 4 area within 1.5 km of State Forest land only	as above	as above	as above	as above	as above	as above
GPSWP	Area of harvested forest <10 years	Area of harvested forest >=10 years	Area of forest excluded from harvest	Area of National park	Old Growth	total sq m	total sq m SF only
Trap 5	7.96891e+06	5.24565e+06	3.16156e+06	7.2525e+06	0	2.36286e+07	1.63761e+07
percentages total sq	33.7257	22.2004	13.3802	30.6937	0	100
percentages SF only sq	48.6618	32.0323	19.3059	n/a	0	100
Trap site	Total area of harvested forest	Area of harvested forest <10 years	Area of harvested forest >=10 years	Forest area excluded from harvest (all riparian buffers)	Area of National park	Old Growth
Trap 5 area within 1.5 km radius including National Park area	55.9261	33.7257	22.2004	13.3802	30.6937	0
Trap 5 area within 1.5 km of State Forest land only	80.6941	48.6618	32.0323	19.3059	n/a	0
GPSWP	Area of harvested forest <10 years	Area of harvested forest >=10 years	Area of forest excluded from harvest	Area of National park	Old Growth	total sq m	total sq m SF only
Trap 6	1.01596e+07	6.56839e+06	3.95816e+06	3.93249e+06	23149.7	2.46418e+07	2.07093e+07
percentages total sq	41.229	26.6555	16.0628	15.9587	0.093945	100
percentages SF only sq	49.058	31.7172	19.113	n/a	0.111784	100
Trap site	Total area of harvested forest	Area of harvested forest <10 years	Area of harvested forest >=10 years	Forest area excluded from harvest (all riparian buffers)	Area of National park	Old Growth
Trap 6 area within 1.5 km radius including National Park area	67.8846	41.229	26.6555	16.0628	15.9587	0.093945
Trap 6 area within 1.5 km of State Forest land only	80.7752	49.058	31.7172	19.113	n/a	0.111784

## Sheet: 10 km calcs
	Area of harvested forest <10 years	Area of harvested forest >=10 years	Area of State Forest with no information on harvest or exclusion	Area of National park	Private Property	Area of forest excluded from harvest	Old Growth		total sq m
GPSWP	area_harvest_10km		area_sf_extra	Shape_Area_10km NP	areapp10km	area_exclu_10km	areaoldG10		sum_Area
Trap 4	4.42112e+07	6.34127e+07	3.79512e+07	6.64682e+07	4.77197e+07	4.06196e+07	311771		3.00694e+08
Trap 5	3.85382e+07	5.11874e+07	2.27278e+07	9.44615e+07	3.4667e+07	3.34117e+07	309730		2.75303e+08
Trap 6	4.12936e+07	5.46271e+07	2.49384e+07	8.88783e+07	4.00913e+07	3.48375e+07	309730		2.84976e+08
GPSWP	Area of harvested forest <10 years	Area of harvested forest >=10 years	Area of forest excluded from harvest	Area of National park	Area of State Forest with no information on harvest or exclusion	Old Growth	total sq m	total sq m SF only
Trap 4	4.42112e+07	6.34127e+07	3.79512e+07	6.64682e+07	4.06196e+07	311771	2.52975e+08	1.86506e+08
percentages total sq	17.4765	25.0668	15.002	26.2747	16.0568	0.123242	100
percentages SF only sq	23.7049	34.0003	20.3485	n/a	21.7792	0.167163	100
Trap site	Total area of harvested forest	Area of harvested forest <10 years	Area of harvested forest >=10 years	Forest area excluded from harvest	Area of National park	Old Growth	Area of State Forest with no information on harvest or exclusion
Trap 4 area within 1.5 km radius including National Park area	42.5433	17.4765	25.0668	15.002	26.2747	0.123242	16.0568
Trap 4 area within 1.5 km of State Forest land only	57.7052	23.7049	34.0003	20.3485	n/a	0.167163	21.7792
GPSWP	Area of harvested forest <10 years	Area of harvested forest >=10 years	Area of forest excluded from harvest	Area of National park	Area of State Forest with no information on harvest or exclusion	Old Growth	total sq m	total sq m SF only
Trap 5	3.85382e+07	5.11874e+07	2.27278e+07	9.44615e+07	3.34117e+07	309730	2.40636e+08	1.46175e+08
percentages total sq	16.0151	21.2717	9.44487	39.2549	13.8847	0.128713	100
percentages SF only sq	26.3644	35.0179	15.5484	n/a	22.8574	0.21189	100
Trap site	Total area of harvested forest	Area of harvested forest <10 years	Area of harvested forest >=10 years	Forest area excluded from harvest	Area of National park	Old Growth	Area of State Forest with no information on harvest or exclusion
Trap 5 area within 1.5 km radius including National Park area	37.2868	16.0151	21.2717	9.44487	39.2549	0.128713	13.8847
Trap 5 area within 1.5 km of State Forest land only	61.3824	26.3644	35.0179	15.5484	n/a	0.21189	22.8574
GPSWP	Area of harvested forest <10 years	Area of harvested forest >=10 years	Area of forest excluded from harvest	Area of National park	Area of State Forest with no information on harvest or exclusion	Old Growth	total sq m	total sq m SF only
Trap 6	4.12936e+07	5.46271e+07	2.49384e+07	8.88783e+07	3.48375e+07	309730	2.44885e+08	1.56006e+08
percentages total sq	16.8625	22.3073	10.1837	36.294	14.2261	0.12648	100
percentages SF only sq	26.4692	35.0159	15.9855	n/a	22.3308	0.198537	100
Trap site	Total area of harvested forest	Area of harvested forest <10 years	Area of harvested forest >=10 years	Forest area excluded from harvest	Area of National park	Old Growth	Area of State Forest with no information on harvest or exclusion
Trap 6 area within 1.5 km radius including National Park area	39.1698	16.8625	22.3073	10.1837	36.294	0.12648	14.2261
Trap 6 area within 1.5 km of State Forest land only	61.4852	26.4692	35.0159	15.9855	n/a	0.198537	22.3308

## Sheet: Fig 3 data
V. vulturnus	Proportion used	Proportion available
	1.5 km radius	3.0 km radius	V. vulturnus	N. gouldi	S. orion
Exclusion area	0.16	0.16	0.63	1	0.86
National Park	n/a	0.15	n/a	0	0
<10 years since logging	0.45	0.35	0.31	0	0.14
≥10 years since logging	0.38	0.34	0.06	0	0
