# Supplementary material for: Interspecific differences and commonalities in maternity roosting by tree cavity-roosting bats over a maternity season in a timber production landscape
Source: PLoS One. 2018 Mar 15;13(3):e0194429. doi: 10.1371/journal.pone.0194429 (PMC5854391; doi:10.1371/journal.pone.0194429)
Supplement: S1 Fig — (XLSX) [file pone.0194429.s003.xlsx]

## Sheet: roosts overall
	Tree_type	DBH (m)	tree_height (m)	tree_senescent (Gibbons et al 2000)	Tree hollow abundance: 0= none; 1 = 1 ; 2 = 2; 3 = >2 (Threlfall et al. 2013)	Canopy PFC (%)	Vegetation type/ isolated retained tree=1, riparian buffer=2, unlogged patch =3	Distance to nearest water body (m)	Distance to nearest net logging area (m)	V. vulturnus =1; N. gouldi =2; S. orion =3; available tree =4
1	roost	0.56	9	5	2	35	2	25	12	1	Vv
2	roost	0.82	28	2	3	15	2	28	43	1	Vv
3	roost	0.76	15	4	3	10	1	155	0	1	Vv
4	roost	1.06	24	6	3	15	2	11	95	1	Vv
5	roost	0.64	11	6	3	10	3	268	455	1	Vv
6	roost	0.31	9	7	3	10	2	1	244	1	Vv
7	roost	0.54	14	5	2	15	2	35	20	1	Vv
8	roost	0.28	10	6	1	20	2	12	10	1	Vv
9	roost	0.57	11	5	1	10	1	120	0	1	Vv
10	roost	0.34	9	6	1	10	1	35	0	1	Vv
11	roost	0.91	16	6	3	5	2	5	55	1	VvL
12	roost	1.05	22	6	2	5	1	200	0	1	VvL
13	roost	1.5	18	5	3	15	2	8	100	1	Vv
14	roost	1.1	25	6	3	5	1	133	0	1	VvL
15	roost	0.15	7	7	1	20	2	2	55	1	Vv
16	roost	0.91	23	2	1	10	2	14	10	1	Vv
17	roost	0.76	22	5	1	60	2	5	73	2	Ng
18	roost	0.26	7	7	3	15	2	29	35	2	Ng
19	roost	0.39	7	7	3	5	2	24	32	2	Ng
20	roost	0.47	8	7	3	15	2	21	34	2	Ng
21	roost	0.81	25	2	1	35	2	68	8	2	Ng
22	roost	0.47	14	6	3	20	1	86	0	2	Ng
23	roost	0.52	19	6	3	40	2	60	130	2	Ng
24	roost	0.47	16	5	3	40	2	32	30	2	Ng
25	roost	0.42	17	3	1	35	2	64	38	2	Ng
26	roost	0.49	21	2	2	25	2	34	22	2	Ng
27	roost	1.2	25	6	3	20	2	51	10	2	Ng
28	roost	0.47	16	2	1	25	2	8	11	2	Ng
29	roost	0.69	18	6	3	10	2	23	29	2	Ng
30	roost	0.22	9	6	3	20	2	12	9	2	Ng
31	roost	0.29	9	7	3	30	2	3	12	2	Ng
32	roost	1.09	23	4	3	20	2	3	9	3	So
33	roost	1.7	40	2	3	15	2	35	20	3	So
34	roost	1.12	24	3	3	8	1	131	0	3	So
35	roost	1.34	26	2	3	20	2	1	28	3	So
36	roost	0.79	18	2	1	20	2	1	100	3	So
37	roost	0.86	19	2	1	10	2	35	1	3	So
38	local available	0.46	13	5	3	30	2	50	95	4	A
39	local available	0.97	12	5	3	30	2	75	110	4	A
40	local available	1.01	21	5	3	35	2	73	113	4	A
41	local available	1.84	19	5	3	30	2	62	102	4	A
42	local available	0.83	21	3	1	35	2	45	75	4	A
43	local available	0.75	12	4	1	35	2	8	140	4	A
44	local available	1.15	21	3	2	10	2	115	1	4	A
45	local available	0.37	9	5	1	20	2	2	80	4	A
46	local available	1.07	23	3	1	15	2	21	15	4	A
47	local available	1.02	22	3	2	15	2	41	10	4	A
48	local available	0.84	21	3	2	25	2	59	8	4	A
49	local available	0.29	8	7	3	30	2	66	25	4	A
50	local available	0.94	17	3	3	25	2	13	26	4	A
51	local available	1.62	31	2	3	30	2	10	80	4	A
52	local available	0.75	12	4	1	35	2	8	140	4	A
53	local available	0.23	12	5	1	20	2	38	70	4	A
54	local available	0.82	24	6	1	25	2	9	90	4	A
55	local available	0.74	23	2	2	30	2	49	30	4	A
56	local available	1.46	30	2	1	40	2	25	75	4	A
57	local available	0.37	9	4	1	5	2	2	110	4	A
58	local available	0.4	8	7	2	15	2	49	15	4	A
59	local available	1.11	28	2	1	10	2	31	78	4	A
60	local available	0.43	10	7	1	5	2	55	108	4	A
61	local available	1.35	15	5	1	10	1	115	0	4	A
62	local available	1.03	24	3	3	35	2	5	73	4	A
63	local available	0.59	17	2	2	15	2	30	93	4	A
64	local available	0.89	19	3	2	10	2	40	83	4	A
65	local available	0.56	22	2	1	30	2	4	68	4	A
66	local available	1.14	24	3	3	20	2	13	6	4	A
67	local available	0.21	6	7	3	15	2	5	55	4	A
68	local available	0.52	20	2	1	20	2	26	24	4	A
69	local available	0.47	8	7	3	25	2	4	12	4	A
70	local available	0.68	17	2	1	30	2	23	35	4	A
71	local available	0.74	21	2	1	20	2	47	45	4	A
72	local available	0.49	13	6	3	30	2	6	40	4	A
73	local available	0.21	6	7	3	15	2	5	55	4	A
74	local available	1.03	26	2	3	35	2	5	22	4	A
75	local available	0.58	18	2	1	15	2	85	3	4	A
76	local available	0.94	20	3	2	15	1	104	0	4	A
77	local available	0.86	24	3	2	30	2	26	43	4	A
78	local available	0.82	18	4	3	25	2	10	16	4	A
79	local available	0.27	7	6	1	25	2	7	18	4	A
80	local available	0.88	16	4	3	20	1	155	0	4	A
81	local available	1.18	19	4	2	25	2	27	34	4	A
82	local available	1.15	23	3	3	25	2	55	2	4	A
83	local available	0.27	7	7	1	10	2	18	3	4	A
84	local available	0.48	19	2	1	25	2	2	10	4	A
85	local available	1.04	23	2	1	30	2	9	16	4	A
86	local available	0.31	13	3	2	25	2	75	10	4	A
87	local available	0.44	14	2	2	5	2	9	59	4	A
88	local available	0.71	21	2	1	30	2	33	1	4	A
89	local available	0.69	17	2	2	10	1	15	0	4	A
90	local available	0.26	10	2	1	5	2	22	32	4	A
91	local available	0.34	13	2	1	26	2	12	32	4	A
92	local available	0.94	25	2	1	20	2	32	29	4	A
93	local available	0.62	22	2	1	25	2	67	10	4	A
94	local available	0.28	8	7	1	30	2	9	14	4	A
95	local available	0.99	26	2	2	30	2	12	9	4	A
96	local available	1.12	19	2	3	5	1	115	0	4	A
97	local available	0.92	26	2	1	5	1	96	0	4	A
98	local available	0.4	12	6	3	15	2	14	21	4	A
99	local available	0.54	10	6	2	20	2	43	2	4	A
100	local available	0.85	25	2	1	20	2	31	17	4	A
101	local available	0.27	10	2	1	20	2	16	46	4	A
102	local available	0.89	24	2	1	15	2	11	48	4	A
103	local available	1.73	27	2	1	10	2	39	8	4	A
104	local available	0.38	8	7	2	10	2	43	7	4	A
105	local available	0.4	12	6	3	15	2	14	21	4	A
106	local available	0.9	22	5	1	10	1	123	0	4	A
107	local available	0.89	18	2	3	5	1	138	0	4	A
108	local available	1.5	31	2	3	20	1	118	0	4	A
109	local available	0.59	19	2	1	35	2	80	12	4	A
110	local available	1.65	26	4	1	5	1	31	0	4	A
111	local available	1.35	32	2	3	5	1	200	0	4	A
112	local available	1.83	15	5	1	5	1	17	0	4	A
113	local available	1.47	22	4	3	5	1	215	0	4	A
114	local available	0.91	23	3	3	15	2	25	55	4	A
115	local available	1.27	18	5	3	15	2	3	95	4	A
116	local available	0.38	7	7	3	10	2	4	97	4	A
117	local available	0.82	12	5	1	13	2	25	11	4	A
118	local available	0.23	8	7	3	15	2	1	235	4	A
119	local available	0.8	22	3	1	30	2	22	264	4	A
120	local available	1.02	25	4	3	25	2	12	259	4	A
121	local available	0.35	12	4	1	15	2	32	262	4	A
122	local available	0.94	27	3	2	35	2	10	35	4	A
123	local available	0.42	11	5	1	35	2	6	10	4	A
124	local available	0.98	25	3	1	20	2	1	7	4	A
125	local available	0.93	18	3	2	30	2	8	36	4	A
126	local available	0.38	12	5	2	10	2	12	53	4	A
127	local available	0.31	12	3	3	10	2	15	58	4	A
128	local available	0.27	9	5	2	15	2	73	10	4	A
129	local available	1.45	28	2	3	30	2	19	33	4	A
130	local available	0.62	19	5	3	15	2	20	35	4	A
131	local available	0.65	21	4	2	15	2	37	22	4	A
132	local available	0.72	13	6	3	15	2	5	105	4	A
133	local available	1.24	18	3	3	20	2	7	85	4	A
134	local available	1.27	28	3	2	20	2	43	10	4	A
135	local available	0.35	9	3	1	20	2	35	24	4	A
136	local available	0.21	6.5	7	1	20	2	37	42	4	A
137	local available	1.29	22	4	2	15	1	85	0	4	A
138	local available	0.89	13	5	2	25	3	245	423	4	A
139	local available	0.69	11	5	1	30	3	257	466	4	A
140	local available	0.52	12	4	1	25	3	278	447	4	A
141	local available	0.76	12	4	3	20	3	273	435	4	A
142	local available	1.76	29	5	3	20	2	22	46	4	A
143	local available	1.03	19	5	2	15	2	2	65	4	A
144	local available	0.66	21	3	1	35	2	9	52	4	A
145	local available	1.15	22	5	3	20	2	21	15	4	A
146	local available	0.78	18	3	3	35	2	7	52	4	A
147	local available	0.22	7	7	2	15	2	2	12	4	A
148	local available	0.94	16	5	3	20	2	12	26	4	A
149	local available	1.43	24	5	3	30	2	19	54	4	A
150	local available	0.43	13	1	1	15	1	24	0	4	A
151	local available	1.32	27	2	3	15	1	120	0	4	A
152	local available	1.36	17	3	2	15	1	125	0	4	A
153	local available	0.88	16	4	3	35	2	14	29	4	A
154	local available	0.42	10	6	2	15	2	45	5	4	A
155	local available	0.56	19	3	2	15	2	11	15	4	A
156	local available	0.56	10	6	2	15	2	2	41	4	A
157	local available	0.29	5	7	1	20	2	20	18	4	A
